# Supplementary material for: Immediate and long-term health impact of exposure to gas-mining induced earthquakes and related environmental stressors
Source: Eur J Public Health. 2021 Jan 26;31(4):715–21. doi: 10.1093/eurpub/ckaa244 (PMC8514061; doi:10.1093/eurpub/ckaa244)
Supplement: ckaa244_Supplementary_Data [file ckaa244_supplementary_data.zip]

Archive with 4 entries (3 files):
- ckaa244-suppl_data/
- ckaa244-suppl_data/ejph-2020-04-om-0466-File005.pdf
- ckaa244-suppl_data/ejph-2020-04-om-0466-File006.pdf
- ckaa244-suppl_data/ejph-2020-04-om-0466-File007.pdf
